# Supplementary material for: Computational-Based Study of QuEChERS Extraction of Cyclohexanedione Herbicide Residues in Soil by Chemometric Modeling
Source: Molecules. 2018 Aug 11;23(8):2009. doi: 10.3390/molecules23082009 (PMC6222645; doi:10.3390/molecules23082009)
Supplement: Supplementary file 1 [file molecules-23-02009-s001.zip]

Archive with 1 entries (1 files):
- molecules-340007-supplementary.pdf
